# Supplementary material for: African American Food Environments and Anti-Inflammatory Intake in Pregnancy
Source: Int J Environ Res Public Health. 2026 May 13;23(5):646. doi: 10.3390/ijerph23050646 (PMC13206721; doi:10.3390/ijerph23050646)
Supplement: Supplementary file 1 [file ijerph-23-00646-s001.zip]

Archive with 1 entries (1 files):
- ijerph-4103572-supplementary.pdf
